# Supplementary material for: Long-Term Safety of Prenatal and Neonatal Exposure to Paracetamol: A Systematic Review
Source: Int J Environ Res Public Health. 2022 Feb 14;19(4):2128. doi: 10.3390/ijerph19042128 (PMC8871754; doi:10.3390/ijerph19042128)
Supplement: Supplementary file 1 [file ijerph-19-02128-s001.zip]

Archive with 1 entries (1 files):
- ijerph-1539865-supplementary.pdf
